# Supplementary material for: Genetic diversity of Hippophae rhamnoides varieties with different fruit characteristics based on whole-genome sequencing
Source: Front Plant Sci. 2025 Mar 4;16:1542552. doi: 10.3389/fpls.2025.1542552 (PMC11913806; doi:10.3389/fpls.2025.1542552)
Supplement: Supplementary Table 1 — Matrices of genetic distances between 56 sea buckthorn accessions based on the analysis of DNA polymorphisms in gene sequences at the whole-genome level. [file Table1.xlsx]

## Sheet: Heatmap
Supplementary Table 1. Matrices of genetic distances between 56 sea buckthorn accessions based on the analysis of DNA polymorphisms in gene sequences at the whole-genome level.
		Dunayskaya	Yantarnaya yagoda	175-02-01	KP-686	258-03-01	42-68-2	111-05-01	762-14-1	625-08-01	625-14-1	763-14-1	Afina	Lyubimaya	Lyubimaya clone	216-00-1	Elizaveta (rep. 1)	Elizaveta (rep. 2)	185-99-5	Avgustina	217-03-01	Triada	Chechek	Ognivo	114-13-1	Panteleevskaya	Zhemchuzhnitsa	Klavdiya	111-10-2	Chuyskaya	1320-86-6	Essel	218-03-06	Sudarushka	Dzhemovaya	Rosinka	360-05-01	787-14-1	25-98-1	Etna	93-08-6	Anastasiya	Inya	Zarnitsa	681-09-01	Triumf	708-13-1	Aureliya	Vitaminnaya
Dunayskaya		0	4.8512	4.25719	4.61558	6.51531	6.90088	6.34579	6.75565	6.75056	6.82303	6.7595	6.57507	6.88301	6.88798	6.94051	6.9342	6.94904	6.91692	6.95051	6.94713	6.96226	6.99235	6.95205	6.94991	6.93831	6.92895	6.89885	6.89959	6.85394	6.92165	6.93182	6.87956	6.96452	6.93703	6.86898	6.90643	6.92734	6.91685	6.9174	6.91178	6.93916	6.89279	6.94109	6.94562	6.8921	6.93746	6.93049	7
Yantarnaya yagoda		4.8512	0	3.5636	3.78446	4.16596	4.4829	4.02386	4.37078	4.34878	4.29628	4.30854	4.24844	4.39342	4.39219	4.41793	4.24593	4.25235	4.33474	4.30187	4.31458	4.36462	4.3969	4.35055	4.29021	4.32974	4.33032	4.3874	4.32324	4.22764	4.28535	4.26628	4.3211	4.23597	4.16325	3.91584	4.39109	4.42899	4.43972	4.41045	4.37976	4.30831	4.33837	4.4373	4.45885	4.40405	4.45127	4.33186	4.53915
175-02-01		4.25719	3.5636	0	3.51805	4.32805	4.54238	4.17884	4.41284	4.43765	4.42686	4.39027	4.34516	4.46568	4.46961	4.44532	4.38336	4.3938	4.41655	4.41656	4.44573	4.44887	4.54657	4.46937	4.41562	4.45465	3.90247	4.38903	4.39245	4.26802	4.41615	4.38172	4.42271	4.44553	4.40528	4.30004	4.4622	4.45559	4.44213	4.4469	4.41802	4.43246	4.40342	4.47873	4.4663	4.46656	4.45394	4.39271	4.5551
KP-686		4.61558	3.78446	3.51805	0	4.35978	4.49621	4.34317	4.39442	4.50555	4.45985	4.49309	4.4306	4.57019	4.57382	4.55262	4.53119	4.54011	4.46844	4.51445	4.52288	4.51478	4.64805	4.56267	4.51765	4.55231	4.49215	4.46421	4.44602	4.41293	4.46275	4.46345	4.40743	4.50231	4.53686	4.4241	4.50798	4.52964	4.51881	4.47346	4.50955	4.48582	4.51918	4.51374	4.50152	4.48987	4.44622	4.45396	4.50999
258-03-01		6.51531	4.16596	4.32805	4.35978	0	2.84879	3.27113	3.24098	3.24951	3.17629	3.43989	3.191	3.43713	3.43168	3.55994	3.46081	3.46583	3.38392	3.47282	3.4194	3.50643	3.45066	3.34416	3.41618	3.40749	3.55048	3.42343	3.33712	3.30462	3.45339	3.46089	3.25674	3.46254	3.42509	3.32777	3.29835	3.42462	3.3872	3.38862	3.45554	3.45843	3.4471	3.5449	3.3929	3.41727	3.43569	3.39801	3.45952
42-68-2		6.90088	4.4829	4.54238	4.49621	2.84879	0	3.71778	3.35958	3.43672	3.11215	3.43383	3.56477	3.33744	3.33405	3.34414	3.28862	3.2921	3.17263	3.3153	3.26028	3.29514	3.37054	3.23796	3.24177	3.27622	3.34137	3.10784	3.14135	3.13934	3.21402	3.27645	3.21655	3.3473	3.19811	3.15366	3.11745	3.20455	3.02685	3.08632	3.29492	3.31274	3.29962	3.36943	3.294	3.35496	2.99879	3.1209	3.07237
111-05-01		6.34579	4.02386	4.17884	4.34317	3.27113	3.71778	0	3.41905	3.39686	3.39552	3.30514	3.19057	3.38675	3.37998	3.63797	3.45419	3.45867	3.48735	3.24995	3.37198	3.38912	3.39318	3.45102	3.56013	3.48637	3.52083	3.442	3.34707	2.88627	3.5483	3.48916	3.39683	3.52276	3.51982	3.24336	3.56603	3.65213	3.70897	3.68898	3.53563	3.6041	3.61874	3.65978	3.55766	3.56658	3.63459	3.42738	3.83351
762-14-1		6.75565	4.37078	4.41284	4.39442	3.24098	3.35958	3.41905	0	2.97377	3.07258	3.11308	2.57146	3.51897	3.51286	3.31901	3.2892	3.2962	3.28164	3.33609	3.33968	3.35842	3.5169	3.39081	3.35258	3.54883	3.34824	3.35895	3.13375	3.19978	3.37961	3.26301	3.20403	3.323	3.24412	3.23391	3.22488	3.25557	3.29252	3.24943	3.34138	3.32681	3.40923	3.32167	3.19595	3.34775	3.12971	3.10796	2.87515
625-08-01		6.75056	4.34878	4.43765	4.50555	3.24951	3.43672	3.39686	2.97377	0	3.07207	2.9325	2.52314	3.14018	3.13621	3.46984	3.26962	3.27693	3.27618	3.24614	3.33295	3.35218	3.34823	3.28484	3.23906	3.37373	3.38242	3.46685	3.16385	3.13872	3.4023	3.36296	3.05531	3.31654	3.31602	3.17828	3.17212	3.24139	3.41235	3.36964	3.3209	3.40234	3.36182	3.3815	3.36315	3.4009	3.33472	3.19743	3.44869
625-14-1		6.82303	4.29628	4.42686	4.45985	3.17629	3.11215	3.39552	3.07258	3.07207	0	2.74543	2.68907	3.15329	3.14788	3.28602	3.10263	3.11132	3.15593	3.0414	3.09068	3.11421	3.13128	3.08517	3.06131	3.13787	3.20424	3.22415	3.06347	2.94406	3.17885	3.11114	3.03356	3.13526	3.02152	2.92268	3.13262	3.27166	3.16924	3.05604	3.16165	3.0837	3.18359	3.31178	3.24348	3.22315	3.10564	3.12991	3.30489
763-14-1		6.7595	4.30854	4.39027	4.49309	3.43989	3.43383	3.30514	3.11308	2.9325	2.74543	0	2.51019	3.0822	3.07627	3.2301	3.03841	3.04267	3.22039	3.10539	3.17416	3.19561	3.13804	3.16952	3.08998	3.14554	3.2062	3.37674	3.16345	2.91982	3.28946	3.24266	3.09137	3.12669	3.15151	2.98351	3.29454	3.35219	3.33497	3.3839	3.19892	3.24899	3.27531	3.38141	3.42144	3.36709	3.36045	3.27877	3.53561
Afina		6.57507	4.24844	4.34516	4.4306	3.191	3.56477	3.19057	2.57146	2.52314	2.68907	2.51019	0	3.20872	3.20473	3.44728	3.32951	3.33634	3.44643	3.40396	3.42197	3.49012	3.4846	3.48381	3.37009	3.41613	3.43741	3.5715	3.36185	3.22076	3.47191	3.45595	3.16146	3.36981	3.33455	3.2514	3.35841	3.45518	3.53742	3.52197	3.36951	3.48214	3.45725	3.50286	3.53494	3.48617	3.48802	3.46142	3.60567
Lyubimaya		6.88301	4.39342	4.46568	4.57019	3.43713	3.33744	3.38675	3.51897	3.14018	3.15329	3.0822	3.20872	0	0.973887	3.20416	2.94682	2.95047	3.11113	3.02866	3.1295	3.20838	2.98265	3.07637	3.02363	2.91527	3.12388	3.1544	3.12817	2.77209	3.19622	3.02156	2.91459	3.08088	2.96654	2.74323	3.1442	3.24775	3.28337	3.31368	3.10578	3.15275	3.07616	3.21967	3.33385	3.11863	3.4234	3.24725	3.66749
Lyubimaya clone		6.88798	4.39219	4.46961	4.57382	3.43168	3.33405	3.37998	3.51286	3.13621	3.14788	3.07627	3.20473	0.973887	0	3.19652	2.93911	2.93975	3.10542	3.02252	3.12183	3.20105	2.97063	3.06739	3.01803	2.9026	3.11749	3.14702	3.11783	2.76045	3.19296	3.01377	2.9064	3.07988	2.95837	2.73168	3.13943	3.24236	3.28184	3.31105	3.09875	3.14669	3.06841	3.21487	3.32857	3.11104	3.41723	3.24537	3.66282
216-00-1		6.94051	4.41793	4.44532	4.55262	3.55994	3.34414	3.63797	3.31901	3.46984	3.28602	3.2301	3.44728	3.20416	3.19652	0	2.36952	2.37143	3.14931	3.20158	3.20416	3.25058	3.23347	3.17878	3.0634	3.18603	2.99981	3.07593	3.14253	2.75477	3.2203	3.12413	3.08829	2.99901	2.8032	2.83786	3.12302	3.22187	3.12606	3.2255	3.06479	3.076	3.14303	3.14683	3.22356	3.15905	3.19752	3.15394	3.231
Elizaveta (rep. 1)		6.9342	4.24593	4.38336	4.53119	3.46081	3.28862	3.45419	3.2892	3.26962	3.10263	3.03841	3.32951	2.94682	2.93911	2.36952	0	0.928382	2.96846	2.85763	2.95022	2.97293	2.92252	2.92322	2.77283	2.92538	2.88965	3.02584	2.93928	2.67263	3.04634	2.91783	2.9157	2.56308	2.63206	2.4549	3.10742	3.13249	3.08377	3.08096	2.99301	2.95863	3.00223	3.12737	3.13212	3.09473	3.08851	2.94352	3.27425
Elizaveta (rep. 2)		6.94904	4.25235	4.3938	4.54011	3.46583	3.2921	3.45867	3.2962	3.27693	3.11132	3.04267	3.33634	2.95047	2.93975	2.37143	0.928382	0	2.97199	2.85902	2.95017	2.97236	2.92557	2.92618	2.77573	2.92025	2.89355	3.0288	2.93986	2.67149	3.05019	2.9228	2.91968	2.56703	2.63301	2.45437	3.11255	3.13823	3.08837	3.08444	2.99122	2.96236	2.99758	3.13283	3.13617	3.09529	3.09279	2.95293	3.28164
185-99-5		6.91692	4.33474	4.41655	4.46844	3.38392	3.17263	3.48735	3.28164	3.27618	3.15593	3.22039	3.44643	3.11113	3.10542	3.14931	2.96846	2.97199	0	2.3056	2.74619	2.75975	3.09707	3.00725	2.98294	2.98031	3.03248	3.09787	2.7639	2.759	2.8424	2.78743	2.98811	2.9861	2.98868	2.75822	3.04202	3.01188	3.17311	3.06265	3.09395	2.92338	3.1186	3.16233	3.07116	3.0807	2.88514	2.62869	3.06264
Avgustina		6.95051	4.30187	4.41656	4.51445	3.47282	3.3153	3.24995	3.33609	3.24614	3.0414	3.10539	3.40396	3.02866	3.02252	3.20158	2.85763	2.85902	2.3056	0	2.22067	2.19881	2.85327	2.8525	2.97263	3.02198	3.00541	3.05277	2.76793	2.52331	2.71159	2.49205	2.88547	2.84049	2.91038	2.53195	3.17765	3.19374	3.22025	3.09776	3.07139	2.92162	3.16773	3.18653	3.07587	3.13144	2.80355	2.30021	3.29905
217-03-01		6.94713	4.31458	4.44573	4.52288	3.4194	3.26028	3.37198	3.33968	3.33295	3.09068	3.17416	3.42197	3.1295	3.12183	3.20416	2.95022	2.95017	2.74619	2.22067	0	1.98074	2.99436	2.61542	2.75651	2.70341	2.9956	3.11695	2.81441	2.65047	2.95009	2.76066	2.92009	2.94665	2.93155	2.67386	3.09652	3.13654	3.0871	2.96434	2.95812	2.88147	2.92755	3.21102	3.06917	3.14605	3.02381	2.70288	3.25831
Triada		6.96226	4.36462	4.44887	4.51478	3.50643	3.29514	3.38912	3.35842	3.35218	3.11421	3.19561	3.49012	3.20838	3.20105	3.25058	2.97293	2.97236	2.75975	2.19881	1.98074	0	3.03279	2.59783	2.72825	2.6758	3.01959	3.11585	2.90901	2.68786	2.95672	2.84586	3.03564	2.92371	3.03619	2.78799	3.18451	3.19745	3.13748	3.04979	3.01952	2.94387	2.97825	3.21603	3.0676	3.19718	2.92767	2.58932	3.29763
Chechek		6.99235	4.3969	4.54657	4.64805	3.45066	3.37054	3.39318	3.5169	3.34823	3.13128	3.13804	3.4846	2.98265	2.97063	3.23347	2.92252	2.92557	3.09707	2.85327	2.99436	3.03279	0	2.18679	2.91702	3.0008	3.10156	3.17775	3.02696	2.66084	3.13798	3.02053	2.92124	2.80995	2.96363	2.6939	3.15956	3.27739	3.26362	3.24979	3.07188	3.09733	3.13539	3.21992	3.17862	3.11067	3.30156	3.08302	3.49402
Ognivo		6.95205	4.35055	4.46937	4.56267	3.34416	3.23796	3.45102	3.39081	3.28484	3.08517	3.16952	3.48381	3.07637	3.06739	3.17878	2.92322	2.92618	3.00725	2.8525	2.61542	2.59783	2.18679	0	2.7233	2.63763	3.05846	3.11113	2.98178	2.73843	3.08214	2.99099	2.95242	2.89661	2.95396	2.79753	3.04258	3.13801	3.11964	3.03806	2.99946	2.94213	2.8711	3.13639	3.05455	3.0377	3.18091	2.99173	3.3038
114-13-1		6.94991	4.29021	4.41562	4.51765	3.41618	3.24177	3.56013	3.35258	3.23906	3.06131	3.08998	3.37009	3.02363	3.01803	3.0634	2.77283	2.77573	2.98294	2.97263	2.75651	2.72825	2.91702	2.7233	0	2.2959	2.88114	3.10238	2.82315	2.75785	3.10188	2.97738	2.9592	2.73108	2.70875	2.63476	2.9698	3.0382	3.03314	3.03687	2.86645	2.84152	2.75494	3.14672	3.08314	3.08504	3.11574	2.91013	3.2213
Panteleevskaya		6.93831	4.32974	4.45465	4.55231	3.40749	3.27622	3.48637	3.54883	3.37373	3.13787	3.14554	3.41613	2.91527	2.9026	3.18603	2.92538	2.92025	2.98031	3.02198	2.70341	2.6758	3.0008	2.63763	2.2959	0	3.02793	3.15809	3.06155	2.75668	3.10874	3.07802	3.00444	2.98729	2.88622	2.68388	3.1078	3.10867	2.95923	3.00664	2.83655	2.84079	2.47334	3.27568	3.30358	3.1388	3.36523	3.18108	3.5768
Zhemchuzhnitsa		6.92895	4.33032	3.90247	4.49215	3.55048	3.34137	3.52083	3.34824	3.38242	3.20424	3.2062	3.43741	3.12388	3.11749	2.99981	2.88965	2.89355	3.03248	3.00541	2.9956	3.01959	3.10156	3.05846	2.88114	3.02793	0	2.99446	2.90632	2.63006	3.06509	2.95291	3.01446	2.87221	2.91538	2.75533	3.14923	3.16283	3.12797	3.13895	2.98636	3.00656	3.01634	3.08316	3.15284	3.17179	3.14109	3.0384	3.27565
Klavdiya		6.89885	4.3874	4.38903	4.46421	3.42343	3.10784	3.442	3.35895	3.46685	3.22415	3.37674	3.5715	3.1544	3.14702	3.07593	3.02584	3.0288	3.09787	3.05277	3.11695	3.11585	3.17775	3.11113	3.10238	3.15809	2.99446	0	3.02094	2.42167	3.07361	3.07792	3.10371	3.16989	2.99518	2.85718	3.22598	3.21443	3.09141	3.11489	3.10837	3.11554	3.12366	3.20568	3.1327	3.26647	3.18482	3.04096	3.24563
111-10-2		6.89959	4.32324	4.39245	4.44602	3.33712	3.14135	3.34707	3.13375	3.16385	3.06347	3.16345	3.36185	3.12817	3.11783	3.14253	2.93928	2.93986	2.7639	2.76793	2.81441	2.90901	3.02696	2.98178	2.82315	3.06155	2.90632	3.02094	0	2.34139	3.04175	2.89886	2.90532	2.95457	2.88735	2.74359	3.0032	2.98506	3.15408	3.05119	3.06819	3.0914	3.11813	3.07742	2.78327	3.06063	2.78965	2.473	2.72345
Chuyskaya		6.85394	4.22764	4.26802	4.41293	3.30462	3.13934	2.88627	3.19978	3.13872	2.94406	2.91982	3.22076	2.77209	2.76045	2.75477	2.67263	2.67149	2.759	2.52331	2.65047	2.68786	2.66084	2.73843	2.75785	2.75668	2.63006	2.42167	2.34139	0	2.92833	2.797	2.75967	2.77377	2.63919	2.39505	2.96547	3.04061	2.98692	2.99694	2.79796	2.86065	2.8955	2.97129	2.82261	2.95304	2.9939	2.78755	3.18756
1320-86-6		6.92165	4.28535	4.41615	4.46275	3.45339	3.21402	3.5483	3.37961	3.4023	3.17885	3.28946	3.47191	3.19622	3.19296	3.2203	3.04634	3.05019	2.8424	2.71159	2.95009	2.95672	3.13798	3.08214	3.10188	3.10874	3.06509	3.07361	3.04175	2.92833	0	2.66463	3.01282	2.97385	3.0608	2.7659	3.22913	3.29083	3.20562	3.1809	3.17406	2.99512	3.1983	3.25226	3.31143	3.25445	3.04873	2.90637	3.32037
Essel		6.93182	4.26628	4.38172	4.46345	3.46089	3.27645	3.48916	3.26301	3.36296	3.11114	3.24266	3.45595	3.02156	3.01377	3.12413	2.91783	2.9228	2.78743	2.49205	2.76066	2.84586	3.02053	2.99099	2.97738	3.07802	2.95291	3.07792	2.89886	2.797	2.66463	0	2.88851	2.89993	2.83918	2.56366	3.08733	3.11793	3.11349	3.07683	3.07927	2.79501	3.1175	3.1061	3.02411	3.04312	3.00792	2.65451	3.14998
218-03-06		6.87956	4.3211	4.42271	4.40743	3.25674	3.21655	3.39683	3.20403	3.05531	3.03356	3.09137	3.16146	2.91459	2.9064	3.08829	2.9157	2.91968	2.98811	2.88547	2.92009	3.03564	2.92124	2.95242	2.9592	3.00444	3.01446	3.10371	2.90532	2.75967	3.01282	2.88851	0	2.84709	2.96783	2.72146	2.86382	3.032	2.99845	2.96632	2.89419	2.86176	3.07349	3.03114	2.94093	2.98192	2.93907	2.95418	3.19399
Sudarushka		6.96452	4.23597	4.44553	4.50231	3.46254	3.3473	3.52276	3.323	3.31654	3.13526	3.12669	3.36981	3.08088	3.07988	2.99901	2.56308	2.56703	2.9861	2.84049	2.94665	2.92371	2.80995	2.89661	2.73108	2.98729	2.87221	3.16989	2.95457	2.77377	2.97385	2.89993	2.84709	0	2.74321	2.4973	3.08877	3.18733	3.11624	3.12063	2.94375	2.98111	3.09824	3.07302	3.08345	3.04697	3.08532	2.98602	3.29716
Dzhemovaya		6.93703	4.16325	4.40528	4.53686	3.42509	3.19811	3.51982	3.24412	3.31602	3.02152	3.15151	3.33455	2.96654	2.95837	2.8032	2.63206	2.63301	2.98868	2.91038	2.93155	3.03619	2.96363	2.95396	2.70875	2.88622	2.91538	2.99518	2.88735	2.63919	3.0608	2.83918	2.96783	2.74321	0	2.08729	2.9539	3.03157	3.09222	3.15008	2.92013	2.87835	3.00237	3.03812	3.0692	2.97819	3.06991	2.91706	2.97958
Rosinka		6.86898	3.91584	4.30004	4.4241	3.32777	3.15366	3.24336	3.23391	3.17828	2.92268	2.98351	3.2514	2.74323	2.73168	2.83786	2.4549	2.45437	2.75822	2.53195	2.67386	2.78799	2.6939	2.79753	2.63476	2.68388	2.75533	2.85718	2.74359	2.39505	2.7659	2.56366	2.72146	2.4973	2.08729	0	2.97992	3.05028	3.02751	3.01824	2.83001	2.76215	2.90489	3.01396	2.998	2.89435	2.99464	2.76683	3.19318
360-05-01		6.90643	4.39109	4.4622	4.50798	3.29835	3.11745	3.56603	3.22488	3.17212	3.13262	3.29454	3.35841	3.1442	3.13943	3.12302	3.10742	3.11255	3.04202	3.17765	3.09652	3.18451	3.15956	3.04258	2.9698	3.1078	3.14923	3.22598	3.0032	2.96547	3.22913	3.08733	2.86382	3.08877	2.9539	2.97992	0	2.18007	2.81734	2.84034	2.86477	2.89247	2.77634	3.13645	3.09565	3.09037	2.96741	2.9887	3.05186
787-14-1		6.92734	4.42899	4.45559	4.52964	3.42462	3.20455	3.65213	3.25557	3.24139	3.27166	3.35219	3.45518	3.24775	3.24236	3.22187	3.13249	3.13823	3.01188	3.19374	3.13654	3.19745	3.27739	3.13801	3.0382	3.10867	3.16283	3.21443	2.98506	3.04061	3.29083	3.11793	3.032	3.18733	3.03157	3.05028	2.18007	0	2.80733	2.76698	2.92408	2.92728	2.68481	3.19223	3.06031	3.21689	3.01945	2.91525	2.958
25-98-1		6.91685	4.43972	4.44213	4.51881	3.3872	3.02685	3.70897	3.29252	3.41235	3.16924	3.33497	3.53742	3.28337	3.28184	3.12606	3.08377	3.08837	3.17311	3.22025	3.0871	3.13748	3.26362	3.11964	3.03314	2.95923	3.12797	3.09141	3.15408	2.98692	3.20562	3.11349	2.99845	3.11624	3.09222	3.02751	2.81734	2.80733	0	2.40989	2.81431	2.69554	2.44782	3.20792	3.09107	3.2658	2.76029	3.08946	3.13098
Etna		6.9174	4.41045	4.4469	4.47346	3.38862	3.08632	3.68898	3.24943	3.36964	3.05604	3.3839	3.52197	3.31368	3.31105	3.2255	3.08096	3.08444	3.06265	3.09776	2.96434	3.04979	3.24979	3.03806	3.03687	3.00664	3.13895	3.11489	3.05119	2.99694	3.1809	3.07683	2.96632	3.12063	3.15008	3.01824	2.84034	2.76698	2.40989	0	2.80017	2.78169	2.37613	3.20327	3.07608	3.2019	2.83254	2.9981	3.04671
93-08-6		6.91178	4.37976	4.41802	4.50955	3.45554	3.29492	3.53563	3.34138	3.3209	3.16165	3.19892	3.36951	3.10578	3.09875	3.06479	2.99301	2.99122	3.09395	3.07139	2.95812	3.01952	3.07188	2.99946	2.86645	2.83655	2.98636	3.10837	3.06819	2.79796	3.17406	3.07927	2.89419	2.94375	2.92013	2.83001	2.86477	2.92408	2.81431	2.80017	0	2.52782	2.34908	3.10139	3.10628	3.08049	3.19442	3.13199	3.30993
Anastasiya		6.93916	4.30831	4.43246	4.48582	3.45843	3.31274	3.6041	3.32681	3.40234	3.0837	3.24899	3.48214	3.15275	3.14669	3.076	2.95863	2.96236	2.92338	2.92162	2.88147	2.94387	3.09733	2.94213	2.84152	2.84079	3.00656	3.11554	3.0914	2.86065	2.99512	2.79501	2.86176	2.98111	2.87835	2.76215	2.89247	2.92728	2.69554	2.78169	2.52782	0	2.34325	3.1405	3.0509	3.09712	3.11294	2.98387	3.24892
Inya		6.89279	4.33837	4.40342	4.51918	3.4471	3.29962	3.61874	3.40923	3.36182	3.18359	3.27531	3.45725	3.07616	3.06841	3.14303	3.00223	2.99758	3.1186	3.16773	2.92755	2.97825	3.13539	2.8711	2.75494	2.47334	3.01634	3.12366	3.11813	2.8955	3.1983	3.1175	3.07349	3.09824	3.00237	2.90489	2.77634	2.68481	2.44782	2.37613	2.34908	2.34325	0	3.20428	3.17499	3.1452	3.29028	3.183	3.36611
Zarnitsa		6.94109	4.4373	4.47873	4.51374	3.5449	3.36943	3.65978	3.32167	3.3815	3.31178	3.38141	3.50286	3.21967	3.21487	3.14683	3.12737	3.13283	3.16233	3.18653	3.21102	3.21603	3.21992	3.13639	3.14672	3.27568	3.08316	3.20568	3.07742	2.97129	3.25226	3.1061	3.03114	3.07302	3.03812	3.01396	3.13645	3.19223	3.20792	3.20327	3.10139	3.1405	3.20428	0	2.89123	2.52163	3.16463	3.11337	3.21319
681-09-01		6.94562	4.45885	4.4663	4.50152	3.3929	3.294	3.55766	3.19595	3.36315	3.24348	3.42144	3.53494	3.33385	3.32857	3.22356	3.13212	3.13617	3.07116	3.07587	3.06917	3.0676	3.17862	3.05455	3.08314	3.30358	3.15284	3.1327	2.78327	2.82261	3.31143	3.02411	2.94093	3.08345	3.0692	2.998	3.09565	3.06031	3.09107	3.07608	3.10628	3.0509	3.17499	2.89123	0	2.35169	3.02241	2.8471	2.92998
Triumf		6.8921	4.40405	4.46656	4.48987	3.41727	3.35496	3.56658	3.34775	3.4009	3.22315	3.36709	3.48617	3.11863	3.11104	3.15905	3.09473	3.09529	3.0807	3.13144	3.14605	3.19718	3.11067	3.0377	3.08504	3.1388	3.17179	3.26647	3.06063	2.95304	3.25445	3.04312	2.98192	3.04697	2.97819	2.89435	3.09037	3.21689	3.2658	3.2019	3.08049	3.09712	3.1452	2.52163	2.35169	0	3.22367	3.12771	3.25042
708-13-1		6.93746	4.45127	4.45394	4.44622	3.43569	2.99879	3.63459	3.12971	3.33472	3.10564	3.36045	3.48802	3.4234	3.41723	3.19752	3.08851	3.09279	2.88514	2.80355	3.02381	2.92767	3.30156	3.18091	3.11574	3.36523	3.14109	3.18482	2.78965	2.9939	3.04873	3.00792	2.93907	3.08532	3.06991	2.99464	2.96741	3.01945	2.76029	2.83254	3.19442	3.11294	3.29028	3.16463	3.02241	3.22367	0	2.23849	2.7387
Aureliya		6.93049	4.33186	4.39271	4.45396	3.39801	3.1209	3.42738	3.10796	3.19743	3.12991	3.27877	3.46142	3.24725	3.24537	3.15394	2.94352	2.95293	2.62869	2.30021	2.70288	2.58932	3.08302	2.99173	2.91013	3.18108	3.0384	3.04096	2.473	2.78755	2.90637	2.65451	2.95418	2.98602	2.91706	2.76683	2.9887	2.91525	3.08946	2.9981	3.13199	2.98387	3.183	3.11337	2.8471	3.12771	2.23849	0	2.6887
Vitaminnaya		7	4.53915	4.5551	4.50999	3.45952	3.07237	3.83351	2.87515	3.44869	3.30489	3.53561	3.60567	3.66749	3.66282	3.231	3.27425	3.28164	3.06264	3.29905	3.25831	3.29763	3.49402	3.3038	3.2213	3.5768	3.27565	3.24563	2.72345	3.18756	3.32037	3.14998	3.19399	3.29716	2.97958	3.19318	3.05186	2.958	3.13098	3.04671	3.30993	3.24892	3.36611	3.21319	2.92998	3.25042	2.7387	2.6887	0
393-10-1		6.92327	4.19965	4.38633	4.47158	3.38725	3.14493	3.50353	3.11365	3.17868	3.11911	3.2589	3.3872	3.18952	3.1859	3.06064	2.82618	2.83091	2.79146	2.86257	2.82932	2.93207	2.96205	3.04294	2.73423	3.05737	2.91244	3.04265	2.53602	2.74509	3.03124	2.82891	2.98115	2.69343	2.65045	2.34033	2.87552	2.87196	3.0375	2.96104	3.02078	2.968	3.05531	3.08928	2.92308	3.04334	2.77916	2.4811	2.70887
22-02-2003		6.94297	4.36732	4.43189	4.50765	3.44066	3.16748	3.59113	3.02502	3.28503	3.17225	3.22374	3.4004	3.23645	3.23185	2.82277	2.31574	2.32276	2.87815	2.95095	2.99551	3.03668	3.11491	3.06959	2.87975	3.23417	3.04763	3.10635	2.55567	2.87988	3.12562	2.94734	2.99843	2.92138	2.83273	2.7883	3.01418	2.89598	3.09434	3.00529	3.14145	3.10831	3.16224	3.0959	2.87645	3.12347	2.78421	2.46123	2.58241
125-02-01		6.92119	4.41558	4.37953	4.50364	3.31233	2.98581	3.65523	3.24861	3.38572	3.10751	3.37003	3.55144	3.34194	3.33693	3.25527	3.12057	3.123	3.14235	3.09764	3.04618	3.03375	3.1472	3.05274	3.06036	3.15414	2.992	3.11146	3.04804	2.96048	3.1167	3.12371	2.98417	3.06401	3.09236	2.96838	2.97056	3.09804	2.68898	2.66836	3.03038	3.13536	3.1346	3.31299	3.07594	3.26095	2.80895	2.96824	3.04807
Ulala		6.91174	4.40024	4.29829	4.51569	3.55001	3.30362	3.59435	3.42624	3.42691	3.22331	3.28878	3.49316	3.14607	3.14055	3.25754	3.06085	3.06617	3.21892	3.1506	3.13929	3.12015	3.08511	3.06486	2.93745	2.97994	2.71973	3.01384	3.07832	2.79838	3.12536	3.17825	3.12319	3.0449	3.02562	2.84915	3.22455	3.29143	3.21048	3.16196	3.03068	3.20265	3.04551	3.27388	3.29854	3.23613	3.22764	3.19434	3.39749
127-00-1		6.79795	4.33106	4.27342	4.3853	3.6831	3.47964	3.6926	3.38809	3.4652	3.36411	3.42904	3.53781	3.51158	3.50928	3.30793	3.20602	3.21341	3.25867	3.20236	3.20656	3.18851	3.45434	3.26915	3.18988	3.26113	2.98096	3.36489	3.1903	3.14167	3.31458	3.22818	3.05146	3.16205	3.25201	3.13243	3.24907	3.20422	3.11767	3.10723	3.14137	3.0058	3.08381	3.3241	3.24079	3.34204	3.11918	3.1753	3.30386
Zhivko		6.92328	4.47607	4.47785	4.38914	3.31014	2.87875	3.70014	3.04996	3.43191	3.03059	3.44474	3.60713	3.49032	3.48869	3.23754	3.20208	3.20575	3.13714	3.23249	3.19585	3.21525	3.36168	3.19874	3.20659	3.39408	3.21938	3.09683	3.01491	3.02704	3.24663	3.08886	3.14975	3.20436	3.20271	3.1047	3.00574	3.12772	2.84563	2.79554	3.19389	3.16508	3.23241	3.25731	3.04852	3.26128	2.7905	2.95847	2.8378
226-00-1		6.94137	4.41796	4.37321	4.40931	3.58502	3.31767	3.69751	3.07447	3.4611	3.26171	3.35434	3.55738	3.43043	3.42689	3.14838	3.08159	3.08546	3.10329	3.06531	3.00168	3.02697	3.30617	3.10109	3.12724	3.29433	2.91089	3.10832	2.98163	2.91394	3.18272	3.02689	3.05984	3.05016	3.17569	3.0155	3.02479	3.01269	2.8534	2.7666	2.98754	2.87429	2.86193	3.19908	3.06882	3.25011	2.95507	2.98115	3.01325
Altaiskaya		6.91717	4.28907	4.32981	4.38984	3.42831	3.24781	3.43471	3.09821	3.31476	3.14749	3.21984	3.42988	3.14924	3.14339	3.12084	2.90508	2.90713	3.01153	2.90553	2.90082	2.9063	2.96995	2.96493	2.93933	3.07633	2.81235	3.024	2.88804	2.70028	2.99058	2.77152	2.89651	2.86085	2.90772	2.60416	3.07002	3.10197	3.03858	3.01237	3.00812	2.94175	3.06832	3.0755	2.96091	3.00893	2.94448	2.87608	3.05071
[truncated: 8 more columns]
